# Supplementary material for: Dynamic Patterns of Mammalian Mitochondrial DNA Replication Uncovered Using SSiNGLe-5′ES
Source: Int J Mol Sci. 2023 Jun 3;24(11):9711. doi: 10.3390/ijms24119711 (PMC10253933; doi:10.3390/ijms24119711)
Supplement: Supplementary file 1 [file ijms-24-09711-s001.zip]

Archive with 2 entries (2 files):
- ijms-2377051-supplementary_Figures.pdf
- ijms-2377051-supplementary_Table S1.xlsx
