# Supplementary material for: Dynamic Patterns of Mammalian Mitochondrial DNA Replication Uncovered Using SSiNGLe-5′ES
Source: Int J Mol Sci. 2023 Jun 3;24(11):9711. doi: 10.3390/ijms24119711 (PMC10253933; doi:10.3390/ijms24119711)
Supplement: Supplementary file 1 [file ijms-24-09711-s001.zip › ijms-2377051-supplementary_Table S1.xlsx]

## Sheet: S1
Supplementary Table S1. qPCR Primers for mitochondrial DNA copy number measurement
Species	Target genome	Target sequence	Primer name	Sequence (5' to 3')	Reference
Mouse	mitochondrial	mt-Rnr2	mmt-Rnr2_F	CTAGAAACCCCGAAACCAAA	PMID: 27181048
			mmt-Rnr2_R	CCAGCTATCACCAAGCTCGT
	nuclear	B2m	mB2m_F	ATGGGAAGCCGAACATACTG
			mB2m_R	CAGTCTCAGTGGGGGTGAAT
	mitochondrial	Co1	mmt-Co1_F	TGCTAGCCGCAGGCATTAC	PMID: 19324101
			mmt-Co1_R	GGGTGCCCAAAGAATCAGAAC
	nuclear	Ndufv1	mNdufv1_F	CTTCCCCACTGGCCTCAAG
			mNdufv1_R	CCAAAACCCAGTGATCCAGC
Human	mitochondrial	RNR2.RL1	hMT-RNR2.RL1_F	CGAAAGGACAAGAGAAATAAGG	PMID: 25719248
			hMT-RNR2.RL1_R	CTGTAAAGTTTTAAGTTTTATGCG
	nuclear	HBB	hHBB-1_F	CAACTTCATCCACGTTCACC
			hHBB-1_R	GAAGAGCCAAGGACAGGTAC
	mitochondrial	mitochondrial NCR	hMT-NCR_F	CTTCTGGCCACAGCACTTAAAC	PMID: 21703239
			hMT-NCR_R	TGGTTAGGCTGGTGTTAGGG
	nuclear	HBB	hHBB-2_F	TATTGGTCTCCTTAAACCTGTCTTG	PMID: 12036898
			hHBB-2_R	CTGACACAACTGTGTTCACTAGC
